# Supplementary material for: Characterisation of New Zealand Propolis from Different Regions Based on Its Volatile Organic Compounds
Source: Molecules. 2024 Jul 2;29(13):3143. doi: 10.3390/molecules29133143 (PMC11243487; doi:10.3390/molecules29133143)
Supplement: Supplementary file 1 [file molecules-29-03143-s001.zip]

Archive with 1 entries (1 files):
- molecules-3076631-supplementary.pdf
